# Supplementary material for: First description of the male of Volesusnigripennis Champion, 1899, with new records from Ecuador and Panama, taxonomical notes, and an updated key to the genera of Sphaeridopinae (Hemiptera, Reduviidae)
Source: Zookeys. 2019 May 2;841:97–123. doi: 10.3897/zookeys.841.31153 (PMC6509105; doi:10.3897/zookeys.841.31153)
Supplement: XML Treatment for Volesus [file zookeys.841.31153-treatment1.xml]

<!DOCTYPE tp:taxon-treatment
  PUBLIC "-//TaxonX//DTD Taxonomic Treatment Publishing DTD v0 20100105//EN" "tax-treatment-NSO.dtd">
<tp:taxon-treatment xmlns:tp="http://www.plazi.org/taxpub"><tp:treatment-meta><kwd-group><label>Taxon classification</label><kwd><named-content xmlns:xlink="http://www.w3.org/1999/xlink" content-type="kingdom">Animalia</named-content></kwd><kwd><named-content xmlns:xlink="http://www.w3.org/1999/xlink" content-type="order">Hemiptera</named-content></kwd><kwd><named-content xmlns:xlink="http://www.w3.org/1999/xlink" content-type="family">Reduviidae</named-content></kwd></kwd-group><mixed-citation publication-type="journal"><person-group><name><surname>R. Gil-Santana</surname><given-names>Hélcio</given-names></name><name><surname>Oliveira</surname><given-names>Jader</given-names></name></person-group><article-title>First description of the male of <italic><tp:taxon-name><tp:taxon-name-part taxon-name-part-type="genus" reg="Volesus">Volesus</tp:taxon-name-part><tp:taxon-name-part taxon-name-part-type="species" reg="nigripennis">nigripennis</tp:taxon-name-part></tp:taxon-name></italic> Champion, 1899, with new records from Ecuador and Panama, taxonomical notes, and an updated key to the genera of <tp:taxon-name><tp:taxon-name-part taxon-name-part-type="subfamily">Sphaeridopinae</tp:taxon-name-part></tp:taxon-name> (<tp:taxon-name><tp:taxon-name-part taxon-name-part-type="order">Hemiptera</tp:taxon-name-part></tp:taxon-name>, <tp:taxon-name><tp:taxon-name-part taxon-name-part-type="family">Reduviidae</tp:taxon-name-part></tp:taxon-name>)</article-title><source>Zookeys</source><day>02</day><month>5</month><year>2019</year><volume>841</volume><fpage>97</fpage><lpage>123</lpage><pub-id pub-id-type="doi">10.3897/zookeys.841.31153</pub-id></mixed-citation></tp:treatment-meta><tp:nomenclature><tp:taxon-name>
                <tp:taxon-name-part taxon-name-part-type="genus" reg="Volesus">Volesus</tp:taxon-name-part>
              </tp:taxon-name><tp:taxon-authority>Champion, 1899</tp:taxon-authority><tp:nomenclature-citation-list><tp:nomenclature-citation><tp:taxon-name>
                    <tp:taxon-name-part taxon-name-part-type="genus" reg="Volesus">Volesus</tp:taxon-name-part>
                  </tp:taxon-name><comment>Champion, 1899: 296 [description, comments on systematic relationship with other genera]; <xref ref-type="bibr" rid="B37">Wygodzinsky 1949</xref>: 65 [catalog]; <xref ref-type="bibr" rid="B26">Putshkov and Putshkov 1985</xref>: 99 [catalog]; <xref ref-type="bibr" rid="B21">Maldonado 1990</xref>: 490 [catalog]; <xref ref-type="bibr" rid="B30">Schuh and Slater 1995</xref>: 158 [citation]; <xref ref-type="bibr" rid="B14">Gil-Santana et al. 1999</xref>: 2 [citation]; <xref ref-type="bibr" rid="B13">Gil-Santana and Alencar 2001</xref>: 96, 100 [citation, key]; <xref ref-type="bibr" rid="B6">Forero 2004</xref>: 164 [diagnosis], 189 [key]; <xref ref-type="bibr" rid="B7">Forero 2006</xref>: 36 [citation]; <xref ref-type="bibr" rid="B36">Weirauch et al. 2014</xref>: 101 [citation]; <xref ref-type="bibr" rid="B16">Gil-Santana et al. 2015</xref>: 336 [citation], 337 [key].</comment></tp:nomenclature-citation></tp:nomenclature-citation-list></tp:nomenclature><tp:treatment-sec sec-type="type species" id="SECID0ESOAE"><title>Type species.</title><p><italic><tp:taxon-name><tp:taxon-name-part taxon-name-part-type="genus" reg="Volesus">Volesus</tp:taxon-name-part><tp:taxon-name-part taxon-name-part-type="species" reg="nigripennis">nigripennis</tp:taxon-name-part></tp:taxon-name></italic> Champion, 1899, by monotypy.</p></tp:treatment-sec><tp:treatment-sec sec-type="diagnosis" id="SECID0EDPAE"><title>Diagnosis.</title><p><italic><tp:taxon-name><tp:taxon-name-part taxon-name-part-type="genus" reg="Volesus">Volesus</tp:taxon-name-part></tp:taxon-name></italic> can be separated from other genera of <tp:taxon-name><tp:taxon-name-part taxon-name-part-type="subfamily">Sphaeridopinae</tp:taxon-name-part></tp:taxon-name> by the combination of characters presented in the key below, and additionally by the following characteristics: eyes medium-sized, not covering the head; interocular distance larger than the width of eye, dorsally, and approximately equivalent to it, ventrally; labium with only two visible segments.</p></tp:treatment-sec><tp:treatment-sec sec-type="redescription" id="SECID0ETPAE"><title>Redescription.</title><p>Body integument shiny, generally diffusely rugose, with linear irregular impressions more intensively and coarsely in thorax, except on lateral portions of mesosternum and median portions of some sternites, in which it is mostly smooth. <italic>Head</italic> subrectangular in dorsal view, moderately elongate in lateral view; transverse sulcus straight, moderately impressed meeting eyes at inner posterior angle; a midlongitudinal well-marked sulcus running from transverse sulcus to approximately level of anterior margin of eyes; antenniferous stout, cylindrical, diverging forward, straight apically; anteocular region curved downwards, not, or barely, visible in dorsal view; eyes medium-sized, interocular distance in dorsal view larger than width of an eye; labium with only two visible segments; first visible labial segment short, enlarged; sec<!--PageBreak -->ond visible segment long, thin, straight. <italic>Thorax</italic>: pronotum trapezoidal; fore lobe much shorter and narrower than hind lobe of pronotum; transverse (interlobar) sulcus indistinct; median longitudinal sulcus ill defined, short, running on approximately basal fourth of hind lobe and separated from the median transverse depression of fore lobe by an irregular, curved carina. Prosternum somewhat depressed, with a pair of acute short, lateral processes, directed forward, median portion mostly occupied by stridulitrum, shortly prolonged posteriorly on midline, not surpassing the level of posterior margin of fore coxae and continuous with adjacent sclerite; meso- and metasternum flattened; fore coxae close, separate by a distance smaller than width of each coxa; middle and hind coxae separated from each other by a distance approximately equivalent to slightly more than twice width of each of them. Femora, tibia and tarsi slender, segments with similar width in all three pairs of legs; femora with a small ventral subapical protuberance; a small spongy fossa on apices of fore and mid tibiae. Tarsi three segmented. <italic>Abdomen</italic> enlarged at about middle portion; small scars of dorsal abdominal glands openings (dag) on medial anterior margins of tergites IV–VI; a vertical sclerite separating dorsal and ventral components of connexivum. Sternites with canaliculae (carinulate) on anterior margin of some segments.</p></tp:treatment-sec><tp:treatment-sec sec-type="distribution" id="SECID0EBQAE"><title>Distribution.</title><p>Colombia, Costa Rica, Ecuador (<bold>new record</bold>), Panama (<bold>new record</bold>).</p></tp:treatment-sec><ref-list><ref id="B37"><mixed-citation xmlns:xlink="http://www.w3.org/1999/xlink" xlink:type="simple"><person-group><name name-style="western"><surname>Wygodzinsky</surname><given-names>P</given-names></name></person-group> (<year>1949</year>) <article-title>Elenco sistematico de los reduviiformes americanos.</article-title><source>Instituto de Medicina Regional de la Universidad Nacional de Tucumán, Monografia</source><volume>1</volume>: <fpage>1</fpage>–<lpage>102</lpage>.</mixed-citation></ref><ref id="B26"><mixed-citation xmlns:xlink="http://www.w3.org/1999/xlink" xlink:type="simple"><person-group><name name-style="western"><surname>Putshkov</surname><given-names>VG</given-names></name><name name-style="western"><surname>Putshkov</surname><given-names>PV</given-names></name></person-group> (<year>1985</year>) <source>A catalogue of the assassin-bugs genera of the world (<tp:taxon-name><tp:taxon-name-part taxon-name-part-type="suborder">Heteroptera</tp:taxon-name-part></tp:taxon-name>, <tp:taxon-name><tp:taxon-name-part taxon-name-part-type="family">Reduviidae</tp:taxon-name-part></tp:taxon-name>).</source><publisher-name>Published by the authors</publisher-name>, <publisher-loc>Kiev</publisher-loc>, <size units="page">137 pp</size>.</mixed-citation></ref><ref id="B21"><mixed-citation xmlns:xlink="http://www.w3.org/1999/xlink" xlink:type="simple"><person-group><name name-style="western"><surname>Maldonado</surname><given-names>CJ</given-names></name></person-group> (<year>1990</year>) <source>Systematic Catalogue of the <tp:taxon-name><tp:taxon-name-part taxon-name-part-type="family">Reduviidae</tp:taxon-name-part></tp:taxon-name> of the World. Caribbean Journal of Science, Special publication No.</source><publisher-name>1</publisher-name>, <publisher-loc>University of Puerto Rico, Mayagüez</publisher-loc>, <size units="page">694 pp</size>.</mixed-citation></ref><ref id="B30"><mixed-citation xmlns:xlink="http://www.w3.org/1999/xlink" xlink:type="simple"><person-group><name name-style="western"><surname>Schuh</surname><given-names>RT</given-names></name><name name-style="western"><surname>Slater</surname><given-names>JA</given-names></name></person-group> (<year>1995</year>) <source>True bugs of the world (<tp:taxon-name><tp:taxon-name-part taxon-name-part-type="order">Hemiptera</tp:taxon-name-part></tp:taxon-name>: <tp:taxon-name><tp:taxon-name-part taxon-name-part-type="suborder">Heteroptera</tp:taxon-name-part></tp:taxon-name>): classification and natural history.</source><publisher-name>Cornell University Press</publisher-name>, <publisher-loc>Ithaca, NY</publisher-loc>, <size units="page">336 pp</size>.</mixed-citation></ref><ref id="B14"><mixed-citation xmlns:xlink="http://www.w3.org/1999/xlink" xlink:type="simple"><person-group><name name-style="western"><surname>Gil-Santana</surname><given-names>HR</given-names></name><name name-style="western"><surname>Zeraik</surname><given-names>SO</given-names></name><name name-style="western"><surname>Costa</surname><given-names>LAA</given-names></name></person-group> (<year>1999</year>) <article-title>Redescrição do macho de <italic><tp:taxon-name><tp:taxon-name-part taxon-name-part-type="genus">Veseris</tp:taxon-name-part><tp:taxon-name-part taxon-name-part-type="species">rugosicollis</tp:taxon-name-part></tp:taxon-name></italic> (Stål, 1858) (<tp:taxon-name><tp:taxon-name-part taxon-name-part-type="order">Hemiptera</tp:taxon-name-part></tp:taxon-name>, <tp:taxon-name><tp:taxon-name-part taxon-name-part-type="family">Reduviidae</tp:taxon-name-part></tp:taxon-name>, <tp:taxon-name><tp:taxon-name-part taxon-name-part-type="subfamily">Sphaeridopinae</tp:taxon-name-part></tp:taxon-name>).</article-title><source>Boletim do Museu Nacional, Nova Série, Zoologia</source><volume>408</volume>: <fpage>1</fpage>–<lpage>8</lpage>.</mixed-citation></ref><ref id="B13"><mixed-citation xmlns:xlink="http://www.w3.org/1999/xlink" xlink:type="simple"><person-group><name name-style="western"><surname>Gil-Santana</surname><given-names>HR</given-names></name><name name-style="western"><surname>Alencar</surname><given-names>J</given-names></name></person-group> (<year>2001</year>) <article-title>Sobre o gênero <italic><tp:taxon-name><tp:taxon-name-part taxon-name-part-type="genus">Veseris</tp:taxon-name-part></tp:taxon-name></italic> Stål, 1865, com <italic><tp:taxon-name><tp:taxon-name-part taxon-name-part-type="genus">Eurylochus</tp:taxon-name-part></tp:taxon-name></italic> Torre Bueno, 1914, como sinônimo novo e chaves para identificação (<tp:taxon-name><tp:taxon-name-part taxon-name-part-type="order">Hemiptera</tp:taxon-name-part></tp:taxon-name>, <tp:taxon-name><tp:taxon-name-part taxon-name-part-type="family">Reduviidae</tp:taxon-name-part></tp:taxon-name>, <tp:taxon-name><tp:taxon-name-part taxon-name-part-type="subfamily">Sphaeridopinae</tp:taxon-name-part></tp:taxon-name>).</article-title><source>Entomología y Vectores</source><volume>8</volume>: <fpage>95</fpage>–<lpage>104</lpage>.</mixed-citation></ref><ref id="B6"><mixed-citation xmlns:xlink="http://www.w3.org/1999/xlink" xlink:type="simple"><person-group><name name-style="western"><surname>Forero</surname><given-names>D</given-names></name></person-group> (<year>2004</year>) <article-title>Capítulo 5. Diagnosis de los gêneros neotropicales de la família <tp:taxon-name><tp:taxon-name-part taxon-name-part-type="family">Reduviidae</tp:taxon-name-part></tp:taxon-name> (<tp:taxon-name><tp:taxon-name-part taxon-name-part-type="order">Hemiptera</tp:taxon-name-part></tp:taxon-name>: <tp:taxon-name><tp:taxon-name-part taxon-name-part-type="suborder">Heteroptera</tp:taxon-name-part></tp:taxon-name>), y su distribución em Colombia (excepto <tp:taxon-name><tp:taxon-name-part taxon-name-part-type="subfamily">Harpactorinae</tp:taxon-name-part></tp:taxon-name>).</article-title> In: <person-group><name name-style="western"><surname>Fernández</surname><given-names>F</given-names></name><name name-style="western"><surname>Andrade</surname><given-names>G</given-names></name><name name-style="western"><surname>Amat</surname><given-names>G</given-names></name></person-group> (<role>Eds</role>) <issue-title>Insectos de Colombia Vol.</issue-title><source>3. Universidad Nacional de Colombia, Bogotá DC</source>, <fpage>128</fpage>–<lpage>275</lpage>.</mixed-citation></ref><ref id="B7"><mixed-citation xmlns:xlink="http://www.w3.org/1999/xlink" xlink:type="simple"><person-group><name name-style="western"><surname>Forero</surname><given-names>D</given-names></name></person-group> (<year>2006</year>) <article-title>New records of <tp:taxon-name><tp:taxon-name-part taxon-name-part-type="family">Reduviidae</tp:taxon-name-part></tp:taxon-name> (<tp:taxon-name><tp:taxon-name-part taxon-name-part-type="order">Hemiptera</tp:taxon-name-part></tp:taxon-name>: <tp:taxon-name><tp:taxon-name-part taxon-name-part-type="suborder">Heteroptera</tp:taxon-name-part></tp:taxon-name>) from Colombia and other Neotropical countries.</article-title><source>Zootaxa</source><volume>1107</volume>: <fpage>1</fpage>–<lpage>47</lpage>. <ext-link xlink:type="simple" ext-link-type="doi" xlink:href="10.11646/zootaxa.1107.1.1">https://doi.org/10.11646/zootaxa.1107.1.1</ext-link></mixed-citation></ref><ref id="B36"><mixed-citation xmlns:xlink="http://www.w3.org/1999/xlink" xlink:type="simple"><person-group><name name-style="western"><surname>Weirauch</surname><given-names>C</given-names></name><name name-style="western"><surname>Bérenger</surname><given-names>J-M</given-names></name><name name-style="western"><surname>Berniker</surname><given-names>L</given-names></name><name name-style="western"><surname>Forero</surname><given-names>D</given-names></name><name name-style="western"><surname>Forthman</surname><given-names>M</given-names></name><name name-style="western"><surname>Frankenberg</surname><given-names>S</given-names></name><name name-style="western"><surname>Freedman</surname><given-names>A</given-names></name><name name-style="western"><surname>Gordon</surname><given-names>E</given-names></name><name name-style="western"><surname>Hoey-Chamberlain</surname><given-names>R</given-names></name><name name-style="western"><surname>Hwang</surname><given-names>WS</given-names></name><name name-style="western"><surname>Michael</surname><given-names>A</given-names></name><name name-style="western"><surname>Udah</surname><given-names>O</given-names></name><name name-style="western"><surname>Watson</surname><given-names>C</given-names></name><name name-style="western"><surname>Zhang</surname><given-names>G</given-names></name><name name-style="western"><surname>Zhang</surname><given-names>J</given-names></name></person-group> (<year>2014</year>) <article-title>An illustrated identification key to assassin bug subfamilies and tribes (except <tp:taxon-name><tp:taxon-name-part taxon-name-part-type="subfamily">Emesinae</tp:taxon-name-part></tp:taxon-name>).</article-title><source>Canadian Journal of Arthropod Identification</source><volume>26</volume>: <fpage>1</fpage>–<lpage>115</lpage>. <ext-link xlink:type="simple" ext-link-type="doi" xlink:href="10.3752/cjai.2014.26">https://doi.org/10.3752/cjai.2014.26</ext-link></mixed-citation></ref><ref id="B16"><mixed-citation xmlns:xlink="http://www.w3.org/1999/xlink" xlink:type="simple"><person-group><name name-style="western"><surname>Gil-Santana</surname><given-names>HR</given-names></name><name name-style="western"><surname>Forero</surname><given-names>D</given-names></name><name name-style="western"><surname>Weirauch</surname><given-names>C</given-names></name></person-group> (<year>2015</year>) <article-title>Assassin bugs (<tp:taxon-name><tp:taxon-name-part taxon-name-part-type="family">Reduviidae</tp:taxon-name-part></tp:taxon-name> excluding <tp:taxon-name><tp:taxon-name-part taxon-name-part-type="subfamily">Triatominae</tp:taxon-name-part></tp:taxon-name>).</article-title> In: <person-group><name name-style="western"><surname>Panizzi</surname><given-names>AR</given-names></name><name name-style="western"><surname>Grazia</surname><given-names>J</given-names></name></person-group> (<role>Eds</role>) <issue-title>True bugs (Heteroptera) of the Neotropics, Entomology in Focus 2.</issue-title><source>Springer Science+Business Media, Dordrecht</source>, <fpage>307</fpage>–<lpage>351</lpage>. <ext-link xlink:type="simple" ext-link-type="doi" xlink:href="10.1007/978-94-017-9861-7_12">https://doi.org/10.1007/978-94-017-9861-7_12</ext-link></mixed-citation></ref></ref-list></tp:taxon-treatment>
