# Supplementary material for: First description of the male of Volesusnigripennis Champion, 1899, with new records from Ecuador and Panama, taxonomical notes, and an updated key to the genera of Sphaeridopinae (Hemiptera, Reduviidae)
Source: Zookeys. 2019 May 2;841:97–123. doi: 10.3897/zookeys.841.31153 (PMC6509105; doi:10.3897/zookeys.841.31153)
Supplement: XML Treatment for Volesus nigripennis [file zookeys.841.31153-treatment2.xml]

<!DOCTYPE tp:taxon-treatment
  PUBLIC "-//TaxonX//DTD Taxonomic Treatment Publishing DTD v0 20100105//EN" "tax-treatment-NSO.dtd">
<tp:taxon-treatment xmlns:tp="http://www.plazi.org/taxpub"><tp:treatment-meta><kwd-group><label>Taxon classification</label><kwd><named-content xmlns:xlink="http://www.w3.org/1999/xlink" content-type="kingdom">Animalia</named-content></kwd><kwd><named-content xmlns:xlink="http://www.w3.org/1999/xlink" content-type="order">Hemiptera</named-content></kwd><kwd><named-content xmlns:xlink="http://www.w3.org/1999/xlink" content-type="family">Reduviidae</named-content></kwd></kwd-group><mixed-citation publication-type="journal"><person-group><name><surname>R. Gil-Santana</surname><given-names>Hélcio</given-names></name><name><surname>Oliveira</surname><given-names>Jader</given-names></name></person-group><article-title>First description of the male of <italic><tp:taxon-name><tp:taxon-name-part taxon-name-part-type="genus" reg="Volesus">Volesus</tp:taxon-name-part><tp:taxon-name-part taxon-name-part-type="species" reg="nigripennis">nigripennis</tp:taxon-name-part></tp:taxon-name></italic> Champion, 1899, with new records from Ecuador and Panama, taxonomical notes, and an updated key to the genera of <tp:taxon-name><tp:taxon-name-part taxon-name-part-type="subfamily">Sphaeridopinae</tp:taxon-name-part></tp:taxon-name> (<tp:taxon-name><tp:taxon-name-part taxon-name-part-type="order">Hemiptera</tp:taxon-name-part></tp:taxon-name>, <tp:taxon-name><tp:taxon-name-part taxon-name-part-type="family">Reduviidae</tp:taxon-name-part></tp:taxon-name>)</article-title><source>Zookeys</source><day>02</day><month>5</month><year>2019</year><volume>841</volume><fpage>97</fpage><lpage>123</lpage><pub-id pub-id-type="doi">10.3897/zookeys.841.31153</pub-id></mixed-citation></tp:treatment-meta><tp:nomenclature><tp:taxon-name>
                <tp:taxon-name-part taxon-name-part-type="genus" reg="Volesus">Volesus</tp:taxon-name-part>
                <tp:taxon-name-part taxon-name-part-type="species" reg="nigripennis">nigripennis</tp:taxon-name-part>
              </tp:taxon-name><tp:taxon-authority>Champion, 1899</tp:taxon-authority><xref ref-type="fig" rid="F1">Figs 1–3</xref><xref ref-type="fig" rid="F2">, 4–8</xref><xref ref-type="fig" rid="F3">, 9–13</xref><xref ref-type="fig" rid="F4">, 14–19</xref><xref ref-type="fig" rid="F5">, 20–25</xref><xref ref-type="fig" rid="F6">, 26–28</xref><xref ref-type="fig" rid="F7">, 29–34</xref><xref ref-type="fig" rid="F8">, 35–39</xref><xref ref-type="fig" rid="F9">, 40–44</xref><xref ref-type="fig" rid="F10">, 45–48</xref><xref ref-type="fig" rid="F11">, 49–52</xref><xref ref-type="fig" rid="F12">, 53–57</xref><tp:nomenclature-citation-list><tp:nomenclature-citation><tp:taxon-name>
                    <tp:taxon-name-part taxon-name-part-type="genus" reg="Volesus">Volesus</tp:taxon-name-part>
                    <tp:taxon-name-part taxon-name-part-type="species" reg="nigripennis">nigripennis</tp:taxon-name-part>
                  </tp:taxon-name><comment>Champion, 1899: 296 [description], Tab. XVIII [Figure <xref ref-type="fig" rid="F4">14</xref>]; <xref ref-type="bibr" rid="B3">Costa Lima 1940</xref>: 207 [citation], <xref ref-type="bibr" rid="B37">Wygodzinsky 1949</xref>: 65 [catalog]; <xref ref-type="bibr" rid="B21">Maldonado 1990</xref>: 490 [catalog]; <xref ref-type="bibr" rid="B14">Gil-Santana et al. 1999</xref>: 2 [citation]; <xref ref-type="bibr" rid="B6">Forero 2004</xref>: 164 [citation from Colombia], Figures <xref ref-type="fig" rid="F2">5</xref>.25, 5.103; <xref ref-type="bibr" rid="B7">Forero 2006</xref>: 36 [new record from Colombia], Figures <xref ref-type="fig" rid="F12">56–57</xref>; <xref ref-type="bibr" rid="B16">Gil-Santana et al. 2015</xref>: 336 [citation].</comment></tp:nomenclature-citation></tp:nomenclature-citation-list></tp:nomenclature><tp:treatment-sec sec-type="notes" id="SECID0EVUAE"><title>Notes.</title><p><italic><tp:taxon-name><tp:taxon-name-part taxon-name-part-type="genus" reg="Volesus">Volesus</tp:taxon-name-part><tp:taxon-name-part taxon-name-part-type="species" reg="nigripennis">nigripennis</tp:taxon-name-part></tp:taxon-name></italic> was described based on a female from Costa Rica (<xref ref-type="bibr" rid="B2">Champion 1899</xref>). The female holotype is deposited at the Swedish Museum of Natural History (<abbrev xmlns:xlink="http://www.w3.org/1999/xlink" content-type="institution" xlink:title="Swedish Museum of Natural History" id="ABBRID0EKVAE" xlink:type="simple">NRM</abbrev>), Stockholm, Sweden, and its photos are available on their website (Figs <xref ref-type="fig" rid="F1">1–3</xref>).</p><fig id="F1" position="float" orientation="portrait"><label>Figures 1–3.</label><caption><p><italic><tp:taxon-name><tp:taxon-name-part taxon-name-part-type="genus" reg="Volesus">Volesus</tp:taxon-name-part><tp:taxon-name-part taxon-name-part-type="species" reg="nigripennis">nigripennis</tp:taxon-name-part></tp:taxon-name></italic>, female, holotype deposited in <abbrev xmlns:xlink="http://www.w3.org/1999/xlink" content-type="institution" xlink:title="Swedish Museum of Natural History" id="ABBRID0EGWAE" xlink:type="simple">NRM</abbrev>, catalog number NHRS-GULI000000089, photographed by Gunvi Lindberg, © 2018 Naturhistoriska riksmuseet. Made available by the Swedish Museum of Natural History under Creative Commons Attribution 4.0 International Public License, CC-BY 4.0, <ext-link xmlns:xlink="http://www.w3.org/1999/xlink" xlink:type="simple" ext-link-type="uri" xlink:href="https://creativecommons.org/licenses/by/4.0/legalcode">https://creativecommons.org/licenses/by/4.0/legalcode</ext-link>. <bold>1</bold> dorsal view <bold>2</bold> ventral view <bold>3</bold> labels. Scale bar: 10 mm (<bold>1</bold>).</p></caption><graphic xmlns:xlink="http://www.w3.org/1999/xlink" xlink:href="zookeys-841-097-g001.jpg" position="float" orientation="portrait" xlink:type="simple" id="oo_297391.jpg"/></fig><p><xref ref-type="bibr" rid="B6">Forero (2004</xref>, <xref ref-type="bibr" rid="B7">2006</xref>) recorded this species from Colombia, based on a unique female. These two females have been the only specimens of <italic><tp:taxon-name><tp:taxon-name-part taxon-name-part-type="genus" reg="Volesus">V.</tp:taxon-name-part><tp:taxon-name-part taxon-name-part-type="species" reg="nigripennis">nigripennis</tp:taxon-name-part></tp:taxon-name></italic> known so far. <xref ref-type="bibr" rid="B6">Forero (2004)</xref> argued that the knowledge of the male of the species would be useful to a definition in relation to other members of <tp:taxon-name><tp:taxon-name-part taxon-name-part-type="subfamily">Sphaeridopinae</tp:taxon-name-part></tp:taxon-name>.</p><p>Additionally, a female specimen of <italic><tp:taxon-name><tp:taxon-name-part taxon-name-part-type="genus" reg="Volesus">V.</tp:taxon-name-part><tp:taxon-name-part taxon-name-part-type="species" reg="nigripennis">nigripennis</tp:taxon-name-part></tp:taxon-name></italic> from Panama was located in the collection of the <abbrev xmlns:xlink="http://www.w3.org/1999/xlink" content-type="institution" xlink:title="National Museum of Natural History" id="ABBRID0EGYAE" xlink:type="simple">NMNH</abbrev>. Upon our request, Dr Silvia A. Justi (WRBU) examined the specimen, sent us photos of it and provided the data on the labels, which are transcribed below. The specimen was identified by the Late P. Wygodzinsky. Although it had been previously coated with metal for electronic microscopy, the identification of the specimen is still possible and represents a new record of this species for Panama.</p><!--PageBreak  --></tp:treatment-sec><tp:treatment-sec sec-type="material" id="SECID0EMYAE"><title>Material examined.</title><p><italic><tp:taxon-name><tp:taxon-name-part taxon-name-part-type="genus" reg="Volesus">Volesus</tp:taxon-name-part><tp:taxon-name-part taxon-name-part-type="species" reg="nigripennis">nigripennis</tp:taxon-name-part></tp:taxon-name></italic>. <bold>ECUADOR, Esmeraldas</bold>, Tundaloma Lodge, near Calderón, 01.18277N, 078.75259W (<named-content xmlns:xlink="http://www.w3.org/1999/xlink" content-type="dwc:verbatimCoordinates" xlink:type="simple"><named-content content-type="geo-json" specific-use="{&#34;type&#34;:&#34;Point&#34;,&#34;coordinates&#34;:[-78.752500,1.182500]}" id="NCID0ECZAE" xlink:type="simple">01°10'57"N 78°45'09"W</named-content></named-content>), 55m a.s.l., 8–9.ii.2014, A. Kury &amp; A. Giupponi <italic>leg.</italic>, 1 male (<abbrev xmlns:xlink="http://www.w3.org/1999/xlink" xlink:title="Entomological Collection of the Oswaldo Cruz Institute" id="ABBRID0EJZAE" xlink:type="simple">CEIOC</abbrev>), 1 male (<abbrev xmlns:xlink="http://www.w3.org/1999/xlink" xlink:title="Dr Jose Maria Soares Barata Triatominae Collection" id="ABBRID0ENZAE" xlink:type="simple">CTJMSB</abbrev>).</p></tp:treatment-sec><tp:treatment-sec sec-type="Additional specimen" id="SECID0ERZAE"><title>Additional specimen.</title><p><italic><tp:taxon-name><tp:taxon-name-part taxon-name-part-type="genus" reg="Volesus">Volesus</tp:taxon-name-part><tp:taxon-name-part taxon-name-part-type="species" reg="nigripennis">nigripennis</tp:taxon-name-part></tp:taxon-name></italic>. <bold>PANAMA</bold>: Escobal Road / Atl. Canal Zone / 24 VI [19]74 [handwritten] / Col: D. Engleman // Drake Colln. ex / J. Maldonado C. / Coll 1996 [characters partially cut off at the bottom of the label] // <italic><tp:taxon-name><tp:taxon-name-part taxon-name-part-type="genus" reg="Volesus">Volesus</tp:taxon-name-part></tp:taxon-name></italic> [handwritten] / <italic><tp:taxon-name><tp:taxon-name-part taxon-name-part-type="genus" reg="Volesus"/><tp:taxon-name-part taxon-name-part-type="species" reg="nigripennis">nigripennis</tp:taxon-name-part></tp:taxon-name></italic> [handwritten] / Champion [handwritten] / Wygodzinsky [det.], 1 female (<abbrev xmlns:xlink="http://www.w3.org/1999/xlink" content-type="institution" xlink:title="National Museum of Natural History" id="ABBRID0EV1AE" xlink:type="simple">NMNH</abbrev>).</p></tp:treatment-sec><tp:treatment-sec sec-type="description" id="SECID0E11AE"><title>Description.</title><p><bold><italic>Male.</italic></bold> (Figs <xref ref-type="fig" rid="F2">4</xref>–<xref ref-type="fig" rid="F12">57</xref>). Measurements: total length to tip of abdomen: 16.9–17.3; to tip of forewings: 16.1–16.5; head (excluding neck, measured in lateral view) length: 2.2; length of anteocular portion (measured in lateral view): 0.5; length of postocular portion (measured in lateral view): 0.7; width across eyes: 1.8; interocular distance, dorsal view: 0.9, ventral view: 0.5–0.6; width of eye, dorsal view: 0.5; ventral view: 0.6; length of eye: 0.6–0.7; distance between external margin of ocelli: 0.7–0.8; distance between ocelli: 0.25; maximum width of ocellus: 0.2–0.25; length of antennifer: 0.7; lengths of antennal segments: I: 2.5; II: 3.8; III: 1.5; IV: 0.9; lengths of labial segments, first visible: 0.3; second visible: 1.7–1.8. Thorax: pronotum: fore lobe, length: 0.8; maximum width: 3.2; hind lobe: length 3.0; maximum width: 5.9; scutellum, length: 2.3; width: 2.7; length of process: 1.1–1.2; length of hemelytra: 12.5. Fore legs: length of femur: 3.8; length of tibia: 4.8–4.7; length of spongy fossa: 0.25; length of tarsus: 1.2–1.3; middle legs, length of femur: 4.5–4.6; length of tibia: 4.8–5.1; length of spongy fossa: 0.25; length of tarsus: 1.2–1.3; hind legs: length of femur: 5.2–5.3; length of tibia: 6.3–6.7; length of tarsus: 1.3. Abdomen, length: 12.5; maximum width: 7.7–7.8.</p><fig id="F2" position="float" orientation="portrait"><label>Figures 4–8.</label><caption><p><italic><tp:taxon-name><tp:taxon-name-part taxon-name-part-type="genus" reg="Volesus">Volesus</tp:taxon-name-part><tp:taxon-name-part taxon-name-part-type="species" reg="nigripennis">nigripennis</tp:taxon-name-part></tp:taxon-name></italic>, male <bold>4–5</bold> dorsal view <bold>6–8</bold> head <bold>6–7</bold> dorsal view <bold>8</bold> except distal half of second visible labial segment, lateral view. Scale bars: 5.0 mm (<bold>4–5</bold>); 1.0 mm (<bold>6</bold>); 0.5 mm (<bold>7–8</bold>).</p></caption><graphic xmlns:xlink="http://www.w3.org/1999/xlink" xlink:href="zookeys-841-097-g002.jpg" position="float" orientation="portrait" xlink:type="simple" id="oo_297392.jpg"/></fig><p><italic>Coloration</italic>: general coloration blackish with reddish markings (Figs <xref ref-type="fig" rid="F2">4–5</xref>, <xref ref-type="fig" rid="F4">14</xref>, <xref ref-type="fig" rid="F5">20</xref>, <xref ref-type="fig" rid="F6">26</xref>, <xref ref-type="fig" rid="F6">28</xref>, <xref ref-type="fig" rid="F8">35</xref>). Head generally blackish; neck mostly reddish; apices of antenniferous tubercles pale; antennal segment II brownish black; antennal segments III–IV brownish; labium brownish (Figs <xref ref-type="fig" rid="F2">4–6</xref>, <xref ref-type="fig" rid="F3">9–11</xref>, <xref ref-type="fig" rid="F4">14</xref>, <xref ref-type="fig" rid="F5">20</xref>). Thorax blackish, brownish black on meso- and metasternum, with the following reddish thoracic markings: on anterior collar and their projections; on lateral and posterior margins of pronotum; on most of fore lobe of pronotum, except its median portion; on hind lobe of pronotum, a median and a pair of lateral converging bands, which are continuous with reddish posterior margin, ending approximately at mid and anterior thirds of hind lobe, respectively; and on postero-superior portion (approximately) of propleura and process of scutellum (Figs <xref ref-type="fig" rid="F2">4–6</xref>, <xref ref-type="fig" rid="F4">14</xref>, <xref ref-type="fig" rid="F4">16</xref>, <xref ref-type="fig" rid="F5">20</xref>, <xref ref-type="fig" rid="F6">26</xref>, <xref ref-type="fig" rid="F6">28</xref>). Legs generally blackish; spongy fossa on fore and mid tibiae somewhat paler (Figs <xref ref-type="fig" rid="F2">4–5</xref>, <xref ref-type="fig" rid="F5">20</xref>, <xref ref-type="fig" rid="F5">24–25</xref>). Hemelytra black, somewhat paler, brownish, on approximately distal half of clavus, medially and about distal half of the membrane, except veins and area just surrounding them (Figs <xref ref-type="fig" rid="F2">4–5</xref>, <xref ref-type="fig" rid="F6">26</xref>). Hind wing generally brownish, with veins darkened (Fig. <xref ref-type="fig" rid="F6">27</xref>). Abdomen blackish to blackish brown; tergite VI with a median reddish spot just below anterior margin; tergite VII almost completely reddish, blackish on and just below anterior margin and with a pair of rounded blackish spots on mid-lateral portion (Fig. <xref ref-type="fig" rid="F6">28</xref>). Connexivum reddish on: extreme base of segment II, approximately basal third of segments III–V, and somewhat less than basal half of segment VI; connexival portion of segment VII almost entirely reddish <!--PageBreak --><!--PageBreak -->with only posterior border of approximately distal half darkened; ventrally, marking on segment II is a small spot on external margin; on segments III–VI connexival reddish markings are prolonged dorsally to a short distance on lateral portion of respective tergite as a subtriangular marking, and ventrally, as a somewhat curved lateral marking, directed backwards, reaching spiracles, which are surrounded by reddish posterior margin; sternite II with anterior margin and median portion, on approximately distal half reddish to reddish brown; transverse median bands, on sternites III–VII, progressively larger, reddish brown in one specimen and pale brownish in other, joining lateral reddish markings described above in sternites V–VII, the latter almost completely reddish, with dark coloration restricted to anterior margin and adjacent to genital capsule (Figs <xref ref-type="fig" rid="F2">4–5</xref>, <xref ref-type="fig" rid="F6">26</xref>, <xref ref-type="fig" rid="F6">28</xref>, <xref ref-type="fig" rid="F8">35</xref>). Exposed portion of pygophore and parameres blackish (Fig. <xref ref-type="fig" rid="F8">35</xref>).</p><fig id="F3" position="float" orientation="portrait"><label>Figures 9–13.</label><caption><p><italic><tp:taxon-name><tp:taxon-name-part taxon-name-part-type="genus" reg="Volesus">Volesus</tp:taxon-name-part><tp:taxon-name-part taxon-name-part-type="species" reg="nigripennis">nigripennis</tp:taxon-name-part></tp:taxon-name></italic>, male <bold>9</bold> head and left antenna, dorsal view <bold>10</bold> left antenna, ventral view <bold>11</bold> head and fore lobe of pronotum, lateral view (black arrow points to prosternal process; first and second visible labial segments indicated by white arrows) <bold>12, 13</bold> ventral view <bold>12</bold> head, except antenniferous, and most part of prosternum (arrows point to first and second visible labial segments) <bold>13</bold> head, except distal half of second visible labial segment. (<bold>1</bold> first <bold>2</bold> second visible labial segments). Scale bars: 1.0 mm (<bold>9–11</bold>); 0.5 mm (<bold>12, 13</bold>).</p></caption><graphic xmlns:xlink="http://www.w3.org/1999/xlink" xlink:href="zookeys-841-097-g003.jpg" position="float" orientation="portrait" xlink:type="simple" id="oo_297393.jpg"/></fig><fig id="F4" position="float" orientation="portrait"><label>Figures 14–19.</label><caption><p><italic><tp:taxon-name><tp:taxon-name-part taxon-name-part-type="genus" reg="Volesus">Volesus</tp:taxon-name-part><tp:taxon-name-part taxon-name-part-type="species" reg="nigripennis">nigripennis</tp:taxon-name-part></tp:taxon-name></italic>, male, dorsal view <bold>14</bold> head, pronotum, scutellum and basal portions of hemelytra and connexivum <bold>15–18</bold> pronotum <bold>15</bold> median portion <bold>16–17</bold> fore lobe and basal portion of hind lobe <bold>17</bold> left side and midline <bold>18</bold> lateral right portion, including humeral angle <bold>19</bold> scutellum. Scale bars: 2.0 mm (<bold>14</bold>); 0.5 mm (<bold>15–17, 19</bold>); 0.3 mm (<bold>18</bold>).</p></caption><graphic xmlns:xlink="http://www.w3.org/1999/xlink" xlink:href="zookeys-841-097-g004.jpg" position="float" orientation="portrait" xlink:type="simple" id="oo_297394.jpg"/></fig><fig id="F5" position="float" orientation="portrait"><label>Figures 20–25.</label><caption><p><italic><tp:taxon-name><tp:taxon-name-part taxon-name-part-type="genus" reg="Volesus">Volesus</tp:taxon-name-part><tp:taxon-name-part taxon-name-part-type="species" reg="nigripennis">nigripennis</tp:taxon-name-part></tp:taxon-name></italic>, male <bold>20–23</bold> ventral view <bold>20</bold> head and thorax <bold>21</bold> prothorax, arrow points to prosternal process <bold>22</bold> prothorax and mesosternum <bold>23</bold> metasternum, middle and hind coxae, and median portion of base of abdomen <bold>24, 25</bold> apices of tibiae, arrow points to spongy fossa <bold>24</bold> fore tibia, ventral view <bold>24</bold> middle tibia, lateral view. Scale bars: 1.0 mm (<bold>20, 23–25</bold>) 0.5 mm (<bold>21, 22</bold>).</p></caption><graphic xmlns:xlink="http://www.w3.org/1999/xlink" xlink:href="zookeys-841-097-g005.jpg" position="float" orientation="portrait" xlink:type="simple" id="oo_297395.jpg"/></fig><fig id="F6" position="float" orientation="portrait"><label>Figures 26–28.</label><caption><p><italic><tp:taxon-name><tp:taxon-name-part taxon-name-part-type="genus" reg="Volesus">Volesus</tp:taxon-name-part><tp:taxon-name-part taxon-name-part-type="species" reg="nigripennis">nigripennis</tp:taxon-name-part></tp:taxon-name></italic>, male, dorsal view <bold>26</bold> distal portion of pronotum, scutellum, hemelytra and connexivum, arrow points to a small additional cell at approximately apical fourth of the cubital vein <bold>27</bold> left hind wing <bold>28</bold> distal portion of thorax and abdomen (wings moved away). Scale bar: 2.0 mm.</p></caption><graphic xmlns:xlink="http://www.w3.org/1999/xlink" xlink:href="zookeys-841-097-g006.jpg" position="float" orientation="portrait" xlink:type="simple" id="oo_297396.jpg"/></fig><p><italic>Vestiture</italic>: body generally covered by sparse short, somewhat curved, adpressed, thin, golden to brownish setae. Head: eyes, ocelli and neck glabrous; region adjacent to insertion of labium with more numerous and somewhat longer setae; ventral surface of first visible labial segment and basal portion of second visible labial segment moderately setose, dorsal surface of correspondent portions with fewer setae; additionally, some sparse setae scattered on the proximal third of second visible segment, remainder glabrous. Antenna: segment I sparsely covered with setae similar to those of general vestiture but slightly longer, more numerous at apex; segments II–IV densely setose, covered with scattered longer, somewhat curved, brownish setae and much more numerous shorter, thinner, whitish setae (Figs <xref ref-type="fig" rid="F3">9</xref>, <xref ref-type="fig" rid="F3">10</xref>). Thorax. Some longer straight thin setae on posterior margin of pronotum adjacent to lateral portion of scutellar base; setae are sparser on ventral surface; smooth lateral areas of mesosternum glabrous. Hemelytra: small adpressed setae sparsely scattered on corium, more numerous at its apex; apical two thirds of clavus, respective adjacent area of corium and membrane glabrous. Legs generally with similar vestiture of the body; setae longer and thicker on tibiae, becoming more numerous towards apex; tarsi with stiff, pale, yellowish to golden-yellowish, oblique to curved setae, with variable lengths. Abdomen: tergites I–V almost completely glabrous, with some scattered small darkened or pale setae, almost imperceptible; tergite VI with some more numerous pale setae; tergite VII with scattered longer golden setae. Connexivum: lateral margins with numerous adpressed short curved darkened setae, forming a few irregular rows; these setae become somewhat longer and paler on distal margin of segment VII; segments II–VI dorsally glabrous; some sparse setae on dorsal surface of distal third of segment VII. Sternites generally covered with sparse thin golden to pale setae; somewhat longer and more numerous setae on median portion of segments VI–VII and on pygophore, except its middle portion.</p><p><italic>Structure</italic>: Head. Anteocular portion slightly shorter than postocular portion (in lateral view); ocelli separated by a distance slightly larger than transverse width of each ocellus, positioned medially to level of inner posterior angle of eyes and close to transverse sulcus; antenniferous large; first antennal segment slightly longer than head, stout, somewhat curved, its approximately basal fourth slightly thinner; remaining <!--PageBreak --><!--PageBreak -->antennal segments progressively thinner, cylindrical; labium reaching or surpassing the mid third of stridulitrum (Figs <xref ref-type="fig" rid="F2">6</xref>–<xref ref-type="fig" rid="F4">14</xref>, <xref ref-type="fig" rid="F5">20–22</xref>). Thorax. Anterior collar inconspicuous; anterolateral angles rounded and small (Figs <xref ref-type="fig" rid="F4">15</xref>, <xref ref-type="fig" rid="F4">16</xref>); fore lobe with irregular areas with smooth and whitish integument; a median transverse depression on fore lobe present between medial margins of longer curved smooth areas (Figs <xref ref-type="fig" rid="F4">14–17</xref>); humeral angles acute, slightly prominent (Figs <xref ref-type="fig" rid="F4">14</xref>, <xref ref-type="fig" rid="F4">18</xref>); posterior margin of hind lobe slightly curved on middle third (Figs <xref ref-type="fig" rid="F4">14</xref>, <xref ref-type="fig" rid="F4">15</xref>). Scutellum sculptured, median depression shallow, process stout, horizontal, apex rounded (Figs <xref ref-type="fig" rid="F4">14</xref>, <xref ref-type="fig" rid="F4">19</xref>). Distance between acute prosternal processes: 0.7. Hemelytra generally dull; on extreme base of dorsal surface, laterally, and on lateral portion, basally, moderately shiny; not reaching tip of abdomen, ending somewhat apically to level of the mid third of seventh tergite (Figs <xref ref-type="fig" rid="F2">4–5</xref>, <xref ref-type="fig" rid="F6">26</xref>); in one specimen, the membrane has a small additional cell at approximately apical fourth of cubital vein (Fig. <xref ref-type="fig" rid="F6">26</xref>). Abdomen. Integument generally also rugose (Figs <xref ref-type="fig" rid="F6">28</xref>–<xref ref-type="fig" rid="F7">34</xref>), except on median portions of sternites IV–VII, in which it is mostly smooth (Figs <xref ref-type="fig" rid="F7">34</xref>–<xref ref-type="fig" rid="F8">38</xref>). Connexivum largely exposed, laterally to hemelytra (Figs <xref ref-type="fig" rid="F2">4–5</xref>); anterior margin of tergite I carinulate (Figs <xref ref-type="fig" rid="F7">29–31</xref>); tergite II with a mid-longitudinal keel and median third of posterior margin curved backwards (Figs <xref ref-type="fig" rid="F6">28</xref>–<xref ref-type="fig" rid="F7">31</xref>). Sternites carinulate on anterior margin of segments III–V in one specimen and also on segment VI in the other; on sternite III, canaliculae are somewhat larger and extend more towards lateral portion, occupying approximately two thirds of anterior margin, except midline; on following segments canaliculae become progressively slightly smaller and occupy approximately median third of anterior margin, except midline; a median shallow keel on distal two thirds of segment II and somewhat more elevated in sternites III–VI (Figs <xref ref-type="fig" rid="F8">35–38</xref>). Segment VIII not visible externally, sclerotized on ventral portion, which becomes somewhat wider towards posterior margin; latter almost straight and with a few short setae; dorsal portion membranous and narrower; spiracles on dorsal margin of ventral portion (Figs <xref ref-type="fig" rid="F8">39</xref>–<xref ref-type="fig" rid="F9">41</xref>).</p><fig id="F7" position="float" orientation="portrait"><label>Figures 29–34.</label><caption><p><italic><tp:taxon-name><tp:taxon-name-part taxon-name-part-type="genus" reg="Volesus">Volesus</tp:taxon-name-part><tp:taxon-name-part taxon-name-part-type="species" reg="nigripennis">nigripennis</tp:taxon-name-part></tp:taxon-name></italic>, male <bold>29–33</bold> dorsal view <bold>29</bold> process of scutellum, median portions of tergites I–II and basal half of tergite III, arrow points to midlongitudinal keel of tergite II <bold>30–31</bold> mediolateral portions of tergites I–III <bold>30</bold> arrow points to first (dorsal) abdominal spiracle <bold>31</bold> arrow points to the <bold>dag</bold> on tergite IV <bold>32</bold> lateral portions of tergites III (distal part), IV–V <bold>33</bold> mediolateral portions of distal part of tergite IV, tergite V and basal part of tergite VI, arrows point to the <bold>dag</bold> on tergites V and VI <bold>34</bold> abdominal segments III-IV, lateral view, arrows point to the vertical sclerite of connexivum. (<bold>dag</bold> scar of dorsal abdominal gland opening). Scale bar: 1.0 mm.</p></caption><graphic xmlns:xlink="http://www.w3.org/1999/xlink" xlink:href="zookeys-841-097-g007.jpg" position="float" orientation="portrait" xlink:type="simple" id="oo_297397.jpg"/></fig><fig id="F8" position="float" orientation="portrait"><label>Figures 35–39.</label><caption><p><italic><tp:taxon-name><tp:taxon-name-part taxon-name-part-type="genus" reg="Volesus">Volesus</tp:taxon-name-part><tp:taxon-name-part taxon-name-part-type="species" reg="nigripennis">nigripennis</tp:taxon-name-part></tp:taxon-name></italic>, male <bold>35</bold> abdomen, lateroventral view <bold>36–39</bold> ventral view <bold>36</bold> hind coxa, median portions of sternites II–III and basal portion of sternite IV <bold>37</bold> median portion of distal margin of sternite III, sternites IV–V and anterior margin of sternite VI <bold>38</bold> mediolateral portions of distal half of sternite III and sternites IV–V, except lateroposterior angle of the latter <bold>39</bold> segment VIII and genital capsule detached from abdomen. Scale bars: 2.0 mm (<bold>35</bold>); 1.0 mm (<bold>36–39</bold>).</p></caption><graphic xmlns:xlink="http://www.w3.org/1999/xlink" xlink:href="zookeys-841-097-g008.jpg" position="float" orientation="portrait" xlink:type="simple" id="oo_297398.jpg"/></fig><fig id="F9" position="float" orientation="portrait"><label>Figures 40–44.</label><caption><p><italic><tp:taxon-name><tp:taxon-name-part taxon-name-part-type="genus" reg="Volesus">Volesus</tp:taxon-name-part><tp:taxon-name-part taxon-name-part-type="species" reg="nigripennis">nigripennis</tp:taxon-name-part></tp:taxon-name></italic>, male <bold>40</bold> distal half of segment VIII and genital capsule, dorsal view (<bold>d</bold> dorsal portion of segment VIII; <bold><abbrev xmlns:xlink="http://www.w3.org/1999/xlink" xlink:title="proctiger" id="ABBRID0EWMAG" xlink:type="simple">pct</abbrev></bold> proctiger; <bold><abbrev xmlns:xlink="http://www.w3.org/1999/xlink" xlink:title="margin of pygophore" id="ABBRID0E2MAG" xlink:type="simple">pdm</abbrev></bold> posterior dorsal margin of pygophore; <bold><abbrev xmlns:xlink="http://www.w3.org/1999/xlink" xlink:title="medial prolongation obliquely directed posteriorly" id="ABBRID0EANAG" xlink:type="simple">psp</abbrev></bold> medial prolongation of the socket of the insertion of the paramere; <bold>spi</bold> spiracle of segment VIII) <bold>41</bold> segment VIII, ventral view <bold>42, 43</bold> genital capsule, lateral view <bold>44</bold> pygophore, ventral view. (<bold><abbrev xmlns:xlink="http://www.w3.org/1999/xlink" xlink:title="median process of pygophore" id="ABBRID0ENNAG" xlink:type="simple">mpp</abbrev></bold> median process of pygophore; <bold><abbrev xmlns:xlink="http://www.w3.org/1999/xlink" xlink:title="parameres" id="ABBRID0ESNAG" xlink:type="simple">pa</abbrev></bold> paramere; <bold><abbrev xmlns:xlink="http://www.w3.org/1999/xlink" xlink:title="posterior margin" id="ABBRID0EXNAG" xlink:type="simple">pm</abbrev></bold> posterior margin of pygophore; <bold><abbrev xmlns:xlink="http://www.w3.org/1999/xlink" xlink:title="socket of insertion of paramere" id="ABBRID0E3NAG" xlink:type="simple">sp</abbrev></bold> socket of the insertion of the paramere. Scale bars: 0.5 mm (<bold>40, 41</bold>); 1.0 mm (<bold>42–44</bold>).</p></caption><graphic xmlns:xlink="http://www.w3.org/1999/xlink" xlink:href="zookeys-841-097-g009.jpg" position="float" orientation="portrait" xlink:type="simple" id="oo_297399.jpg"/></fig><p><italic>Male genitalia</italic> (Figs <xref ref-type="fig" rid="F8">35</xref>, <xref ref-type="fig" rid="F8">39</xref>–<xref ref-type="fig" rid="F9">40</xref>, <xref ref-type="fig" rid="F9">42</xref>–<xref ref-type="fig" rid="F12">57</xref>): genital capsule, in ventral and lateral views: exposed portion of pygophore hemispherical, posterior margin (<bold><abbrev xmlns:xlink="http://www.w3.org/1999/xlink" xlink:title="posterior margin" id="ABBRID0ECPAG" xlink:type="simple">pm</abbrev></bold>) flattened, integument rugose and setose; non-exposed portion of pygophore less pigmented and less sclerotized, integument smooth and glabrous (Figs <xref ref-type="fig" rid="F8">39</xref>, <xref ref-type="fig" rid="F9">42–44</xref>); in dorsal view: between anterior and posterior genital openings, a very well-sclerotized dorsal (transverse) somewhat curved bridge; socket of insertion of paramere (<bold><abbrev xmlns:xlink="http://www.w3.org/1999/xlink" xlink:title="socket of insertion of paramere" id="ABBRID0EPPAG" xlink:type="simple">sp</abbrev></bold>) approximately in mid portion of pygophore, with a conspicuous medial prolongation obliquely directed posteriorly (<bold><abbrev xmlns:xlink="http://www.w3.org/1999/xlink" xlink:title="medial prolongation obliquely directed posteriorly" id="ABBRID0EUPAG" xlink:type="simple">psp</abbrev></bold>); numerous, somewhat long, erect setae inserted on inner surface of basal portion of this prolongation; membranous areas of genital opening smooth; proctiger (<bold><abbrev xmlns:xlink="http://www.w3.org/1999/xlink" xlink:title="proctiger" id="ABBRID0EZPAG" xlink:type="simple">pct</abbrev></bold>) somewhat enlarged toward apex, with numerous long setae on distal half; posterior dorsal margin of pygophore (<bold><abbrev xmlns:xlink="http://www.w3.org/1999/xlink" xlink:title="margin of pygophore" id="ABBRID0E5PAG" xlink:type="simple">pdm</abbrev></bold>) large, forming a horizontal extension of pygophore wall, with some scattered setae on inner margin and more numerous and somewhat shorter elements on median portion (Fig. <xref ref-type="fig" rid="F9">40</xref>). Median process of pygophore (<bold><abbrev xmlns:xlink="http://www.w3.org/1999/xlink" xlink:title="median process of pygophore" id="ABBRID0EHQAG" xlink:type="simple">mpp</abbrev></bold>) only visible in dorsal and lateral views of pygophore, directed upwards, situated some distance from posterior margin, somewhat enlarged, almost straight and subsquared in dorsal and anterior views, respectively (Figs <xref ref-type="fig" rid="F9">40</xref>, <xref ref-type="fig" rid="F9">42–43</xref>, <xref ref-type="fig" rid="F10">47</xref>). Paramere apices in contact in resting position (Fig. <xref ref-type="fig" rid="F8">35</xref>); parameres (<bold><abbrev xmlns:xlink="http://www.w3.org/1999/xlink" xlink:title="parameres" id="ABBRID0E3QAG" xlink:type="simple">pa</abbrev></bold>) (Figs <xref ref-type="fig" rid="F9">40</xref>, <xref ref-type="fig" rid="F9">42–43</xref>) symmetrical, <!--PageBreak -->elongated, with a lateral rounded enlargement just above inserted portion, moderately and strongly curved inwards at mid and apical portions, respectively, narrowing towards tip, which is somewhat rounded (Fig. <xref ref-type="fig" rid="F10">45</xref>) to acute (Fig. <xref ref-type="fig" rid="F10">46</xref>); with straight to moderately curved setae, more numerous towards apical portion; setae absent on <!--PageBreak -->basal (inserted) portion and on inner surface of approximately basal fourth of the not inserted portion (Figs <xref ref-type="fig" rid="F9">40</xref>, <xref ref-type="fig" rid="F9">43</xref>, <xref ref-type="fig" rid="F10">45–46</xref>). Articulatory apparatus with moderately short basal plate arms (<bold><abbrev xmlns:xlink="http://www.w3.org/1999/xlink" xlink:title="basal plate arms" id="ABBRID0EBSAG" xlink:type="simple">bpa</abbrev></bold>); basal arms and basal plate bridge (<bold><abbrev xmlns:xlink="http://www.w3.org/1999/xlink" xlink:title="basal plate bridge" id="ABBRID0EGSAG" xlink:type="simple">bpb</abbrev></bold>) forming a subtriangular set (Fig. <xref ref-type="fig" rid="F11">50</xref>); basal plate bridge (<bold><abbrev xmlns:xlink="http://www.w3.org/1999/xlink" xlink:title="basal plate bridge" id="ABBRID0EPSAG" xlink:type="simple">bpb</abbrev></bold>) slightly bent ventrally (Fig. <xref ref-type="fig" rid="F11">50</xref>); pedicel (<bold><abbrev xmlns:xlink="http://www.w3.org/1999/xlink" xlink:title="pedicel" id="ABBRID0EYSAG" xlink:type="simple">pd</abbrev></bold>) elongated, somewhat enlarged at midportion, curved in lateral view (Figs <xref ref-type="fig" rid="F10">48</xref>, <xref ref-type="fig" rid="F11">49</xref>, <xref ref-type="fig" rid="F11">51</xref>, <xref ref-type="fig" rid="F11">52</xref>). Before inflation of the endosoma, a lateral oval area (<bold><abbrev xmlns:xlink="http://www.w3.org/1999/xlink" xlink:title="lateral oval area" id="ABBRID0ENTAG" xlink:type="simple">loa</abbrev></bold>) somewhat more <!--PageBreak -->sclerotized on endosoma wall is evident (Figs <xref ref-type="fig" rid="F10">48</xref>–<xref ref-type="fig" rid="F11">50</xref>) as well as a conspicuous dorsal pair of membranous lobes on endosoma (<bold><abbrev xmlns:xlink="http://www.w3.org/1999/xlink" xlink:title="membranous lobes on endosoma" id="ABBRID0E3TAG" xlink:type="simple">mle</abbrev></bold>), united at their basal median portion which is inserted just above apex of dorsal phallothecal sclerite (<bold><abbrev xmlns:xlink="http://www.w3.org/1999/xlink" xlink:title="dorsal phallothecal sclerite" id="ABBRID0EBUAG" xlink:type="simple">dps</abbrev></bold>) (Fig. <xref ref-type="fig" rid="F11">50</xref>). Each membranous lobe on endosoma (<bold><abbrev xmlns:xlink="http://www.w3.org/1999/xlink" xlink:title="membranous lobe on endosoma" id="ABBRID0EKUAG" xlink:type="simple">mle</abbrev></bold>) is flattened, elongated, apex rounded, directed outwards, laterally to dorsal phallothecal sclerite (Figs <xref ref-type="fig" rid="F10">48</xref>, <xref ref-type="fig" rid="F11">50–52</xref>, <xref ref-type="fig" rid="F12">55</xref>). Dorsal phallothecal sclerite (<bold><abbrev xmlns:xlink="http://www.w3.org/1999/xlink" xlink:title="dorsal phallothecal sclerite" id="ABBRID0E2UAG" xlink:type="simple">dps</abbrev></bold>) elongated, thrice curved in lateral view (Figs <xref ref-type="fig" rid="F11">51</xref>, <xref ref-type="fig" rid="F12">54</xref>); in dorsal <!--PageBreak --><!--PageBreak --><!--PageBreak --><!--PageBreak -->view, it is narrower at approximately midportion and towards apical portion (Fig. <xref ref-type="fig" rid="F12">53</xref>); apical margin almost straight (Figs <xref ref-type="fig" rid="F11">50</xref>, <xref ref-type="fig" rid="F11">52</xref>, <xref ref-type="fig" rid="F12">53</xref>, <xref ref-type="fig" rid="F12">56</xref>); at its subapical enlarged portion there is a pair of symmetrical rounded flat lateral expansions (<bold><abbrev xmlns:xlink="http://www.w3.org/1999/xlink" xlink:title="flat lateral expansions" id="ABBRID0EBWAG" xlink:type="simple">fle</abbrev></bold>) (Figs <xref ref-type="fig" rid="F11">50</xref>, <xref ref-type="fig" rid="F11">52</xref>, <xref ref-type="fig" rid="F12">53</xref>). After inflation of endosoma, endosoma wall is smooth to longitudinally and transversely finely striated at approximately basal two thirds and coarsely rugose at distal third, with some areas in which the rugosities are more sclerotized (<bold><abbrev xmlns:xlink="http://www.w3.org/1999/xlink" xlink:title="areas in which the rugosities are more sclerotized" id="ABBRID0ESWAG" xlink:type="simple">ars</abbrev></bold>) (Figs <xref ref-type="fig" rid="F12">56</xref>, <xref ref-type="fig" rid="F12">57</xref>); endosoma wall forming three apical expansions: a median subrounded flat expansion (<bold><abbrev xmlns:xlink="http://www.w3.org/1999/xlink" xlink:title="median subrounded flat expansion" id="ABBRID0E6WAG" xlink:type="simple">mfe</abbrev></bold>) and a pair of lateral tubular short expansions (<bold><abbrev xmlns:xlink="http://www.w3.org/1999/xlink" xlink:title="lateral tubular short expansions" id="ABBRID0EEXAG" xlink:type="simple">lte</abbrev></bold>), each of the latter with a more sclerotized <!--PageBreak -->thin longitudinal line along its length (<bold><abbrev xmlns:xlink="http://www.w3.org/1999/xlink" xlink:title="longitudinal line along its length" id="ABBRID0ELXAG" xlink:type="simple">lsl</abbrev></bold>) (Figs <xref ref-type="fig" rid="F11">52</xref>, <xref ref-type="fig" rid="F12">57</xref>). Endosoma with the following processes: a pair of flat, somewhat sclerotized, asymmetrical and striated processes (<bold><abbrev xmlns:xlink="http://www.w3.org/1999/xlink" xlink:title="sclerotized, asymmetrical and striated processes" id="ABBRID0EYXAG" xlink:type="simple">stp</abbrev></bold>) between apex of dorsal phallothecal sclerite and subapical process (<bold><abbrev xmlns:xlink="http://www.w3.org/1999/xlink" xlink:title="subapical process" id="ABBRID0E4XAG" xlink:type="simple">sbp</abbrev></bold>) (Fig. <xref ref-type="fig" rid="F12">56</xref>). The subapical process (<bold><abbrev xmlns:xlink="http://www.w3.org/1999/xlink" xlink:title="subapical process" id="ABBRID0EGYAG" xlink:type="simple">sbp</abbrev></bold>) provided with a pair of sclerotized arms, in which basal halves are shorter, diverge more and are formed by stronger sclerotizations of rugosities of wall, while distal half is somewhat longer, less diverging and formed by linear and aggregate thickenings (Figs <xref ref-type="fig" rid="F11">51</xref>, <xref ref-type="fig" rid="F11">52</xref>, <xref ref-type="fig" rid="F12">56</xref>, <xref ref-type="fig" rid="F12">57</xref>).</p><fig id="F10" position="float" orientation="portrait"><label>Figures 45–48.</label><caption><p><italic><tp:taxon-name><tp:taxon-name-part taxon-name-part-type="genus" reg="Volesus">Volesus</tp:taxon-name-part><tp:taxon-name-part taxon-name-part-type="species" reg="nigripennis">nigripennis</tp:taxon-name-part></tp:taxon-name></italic>, male genitalia <bold>45, 46</bold> apical portion of paramere, lateral view <bold>47</bold> apical portion of pygophore, anterior view (setae omitted). (<bold><abbrev xmlns:xlink="http://www.w3.org/1999/xlink" xlink:title="median process of pygophore" id="ABBRID0ESZAG" xlink:type="simple">mpp</abbrev></bold> median process of pygophore) <bold>48</bold> phallus not inflated, lateral view. (<bold><abbrev xmlns:xlink="http://www.w3.org/1999/xlink" xlink:title="basal plate arms" id="ABBRID0EZZAG" xlink:type="simple">bpa</abbrev></bold> basal plate arm; <bold><abbrev xmlns:xlink="http://www.w3.org/1999/xlink" xlink:title="dorsal phallothecal sclerite" id="ABBRID0E5ZAG" xlink:type="simple">dps</abbrev></bold> dorsal phallothecal sclerite; <bold><abbrev xmlns:xlink="http://www.w3.org/1999/xlink" xlink:title="lateral oval area" id="ABBRID0ED1AG" xlink:type="simple">loa</abbrev></bold> lateral oval area; <bold><abbrev xmlns:xlink="http://www.w3.org/1999/xlink" xlink:title="membranous lobes on endosoma" id="ABBRID0EI1AG" xlink:type="simple">mle</abbrev></bold> membranous lobe on endosoma; <bold><abbrev xmlns:xlink="http://www.w3.org/1999/xlink" xlink:title="pedicel" id="ABBRID0EN1AG" xlink:type="simple">pd</abbrev></bold> pedicel). Scale bars: 0.2 mm (<bold>45</bold>); 0.1 mm (<bold>46</bold>); 0.5 mm (<bold>47, 48</bold>).</p></caption><graphic xmlns:xlink="http://www.w3.org/1999/xlink" xlink:href="zookeys-841-097-g010.jpg" position="float" orientation="portrait" xlink:type="simple" id="oo_297400.jpg"/></fig><fig id="F11" position="float" orientation="portrait"><label>Figures 49–52.</label><caption><p><italic><tp:taxon-name><tp:taxon-name-part taxon-name-part-type="genus" reg="Volesus">Volesus</tp:taxon-name-part><tp:taxon-name-part taxon-name-part-type="species" reg="nigripennis">nigripennis</tp:taxon-name-part></tp:taxon-name></italic>, male genitalia, phallus <bold>49, 50</bold> not inflated <bold>49</bold> ventral view <bold>50</bold> dorsal view <bold>51, 52</bold> inflated <bold>51</bold> lateral view <bold>52</bold> laterodorsal view. (<bold>adps</bold> apex of dorsal phallothecal sclerite; <bold><abbrev xmlns:xlink="http://www.w3.org/1999/xlink" xlink:title="basal plate arms" id="ABBRID0E52AG" xlink:type="simple">bpa</abbrev></bold> basal plate arm; <bold><abbrev xmlns:xlink="http://www.w3.org/1999/xlink" xlink:title="basal plate bridge" id="ABBRID0ED3AG" xlink:type="simple">bpb</abbrev></bold> basal plate bridge; <bold><abbrev xmlns:xlink="http://www.w3.org/1999/xlink" xlink:title="dorsal phallothecal sclerite" id="ABBRID0EI3AG" xlink:type="simple">dps</abbrev></bold> dorsal phallothecal sclerite; <bold><abbrev xmlns:xlink="http://www.w3.org/1999/xlink" xlink:title="flat lateral expansions" id="ABBRID0EN3AG" xlink:type="simple">fle</abbrev></bold> flat lateral expansion; <bold><abbrev xmlns:xlink="http://www.w3.org/1999/xlink" xlink:title="lateral oval area" id="ABBRID0ES3AG" xlink:type="simple">loa</abbrev></bold> lateral oval area; <bold><abbrev xmlns:xlink="http://www.w3.org/1999/xlink" xlink:title="lateral tubular short expansions" id="ABBRID0EX3AG" xlink:type="simple">lte</abbrev></bold> lateral tubular short expansion; <bold><abbrev xmlns:xlink="http://www.w3.org/1999/xlink" xlink:title="membranous lobes on endosoma" id="ABBRID0E33AG" xlink:type="simple">mle</abbrev></bold> membranous lobe on endosoma; <bold><abbrev xmlns:xlink="http://www.w3.org/1999/xlink" xlink:title="pedicel" id="ABBRID0EB4AG" xlink:type="simple">pd</abbrev></bold> pedicel; <bold><abbrev xmlns:xlink="http://www.w3.org/1999/xlink" xlink:title="subapical process" id="ABBRID0EG4AG" xlink:type="simple">sbp</abbrev></bold> subapical process). Scale bar: 0.5 mm.</p></caption><graphic xmlns:xlink="http://www.w3.org/1999/xlink" xlink:href="zookeys-841-097-g011.jpg" position="float" orientation="portrait" xlink:type="simple" id="oo_297401.jpg"/></fig><fig id="F12" position="float" orientation="portrait"><label>Figures 53–57.</label><caption><p><italic><tp:taxon-name><tp:taxon-name-part taxon-name-part-type="genus" reg="Volesus">Volesus</tp:taxon-name-part><tp:taxon-name-part taxon-name-part-type="species" reg="nigripennis">nigripennis</tp:taxon-name-part></tp:taxon-name></italic>, male genitalia <bold>53, 55–57</bold> dorsal view <bold>54</bold> lateral view <bold>53, 54</bold> dorsal phallothecal sclerite (<bold><abbrev xmlns:xlink="http://www.w3.org/1999/xlink" xlink:title="dorsal phallothecal sclerite" id="ABBRID0EJ5AG" xlink:type="simple">dps</abbrev></bold>). (<bold>apd</bold> apex of pedicel; <bold><abbrev xmlns:xlink="http://www.w3.org/1999/xlink" xlink:title="flat lateral expansions" id="ABBRID0EQ5AG" xlink:type="simple">fle</abbrev></bold> flat lateral expansion). <bold>55</bold> subapical enlarged portion of dorsal phallothecal sclerite (<bold><abbrev xmlns:xlink="http://www.w3.org/1999/xlink" xlink:title="dorsal phallothecal sclerite" id="ABBRID0EX5AG" xlink:type="simple">dps</abbrev></bold>) and membranous lobe on endosoma (<bold><abbrev xmlns:xlink="http://www.w3.org/1999/xlink" xlink:title="membranous lobes on endosoma" id="ABBRID0E35AG" xlink:type="simple">mle</abbrev></bold>), indicated by arrows <bold>56, 57</bold> endosoma portions <bold>56</bold> subapical <bold>57</bold> apical. (<bold>adps</bold> apex of dorsal phallothecal sclerite; <bold><abbrev xmlns:xlink="http://www.w3.org/1999/xlink" xlink:title="areas in which the rugosities are more sclerotized" id="ABBRID0EJ6AG" xlink:type="simple">ars</abbrev></bold> area with rugosities more sclerotized; <bold><abbrev xmlns:xlink="http://www.w3.org/1999/xlink" xlink:title="median subrounded flat expansion" id="ABBRID0EO6AG" xlink:type="simple">mfe</abbrev></bold> median subrounded flat expansion; <bold><abbrev xmlns:xlink="http://www.w3.org/1999/xlink" xlink:title="longitudinal line along its length" id="ABBRID0ET6AG" xlink:type="simple">lsl</abbrev></bold> longitudinal sclerotized line; <bold><abbrev xmlns:xlink="http://www.w3.org/1999/xlink" xlink:title="lateral tubular short expansions" id="ABBRID0EY6AG" xlink:type="simple">lte</abbrev></bold> lateral tubular short expansion; <bold><abbrev xmlns:xlink="http://www.w3.org/1999/xlink" xlink:title="subapical process" id="ABBRID0E46AG" xlink:type="simple">sbp</abbrev></bold> subapical process; <bold><abbrev xmlns:xlink="http://www.w3.org/1999/xlink" xlink:title="sclerotized, asymmetrical and striated processes" id="ABBRID0ECABG" xlink:type="simple">stp</abbrev></bold> flat, somewhat sclerotized, striated processes). Scale bar: 0.2 mm.</p></caption><graphic xmlns:xlink="http://www.w3.org/1999/xlink" xlink:href="zookeys-841-097-g012.jpg" position="float" orientation="portrait" xlink:type="simple" id="oo_297402.jpg"/></fig></tp:treatment-sec><tp:treatment-sec sec-type="distribution" id="SECID0ELABG"><title>Distribution.</title><p>Colombia, Costa Rica, Ecuador (<bold>new record</bold>), Panama (<bold>new record</bold>).</p></tp:treatment-sec><tp:treatment-sec sec-type="comments" id="SECID0EVABG"><title>Comments.</title><p><italic><tp:taxon-name><tp:taxon-name-part taxon-name-part-type="genus" reg="Volesus">Volesus</tp:taxon-name-part><tp:taxon-name-part taxon-name-part-type="species" reg="nigripennis">nigripennis</tp:taxon-name-part></tp:taxon-name></italic> is the first <tp:taxon-name><tp:taxon-name-part taxon-name-part-type="subfamily">Sphaeridopinae</tp:taxon-name-part></tp:taxon-name> recorded for Ecuador and Panama (<xref ref-type="bibr" rid="B9">Froeschner 1981</xref>, <xref ref-type="bibr" rid="B10">1999</xref>, <xref ref-type="bibr" rid="B21">Maldonado 1990</xref>).</p><p>The male specimens (Figs <xref ref-type="fig" rid="F2">4</xref>, <xref ref-type="fig" rid="F2">5</xref>, <xref ref-type="fig" rid="F5">20</xref>, <xref ref-type="fig" rid="F8">35</xref>) described here seem to be generally similar to the female of the species in structure and coloration (<xref ref-type="bibr" rid="B2">Champion 1899</xref>, <xref ref-type="bibr" rid="B7">Forero 2006</xref>; Figs <xref ref-type="fig" rid="F1">1</xref>, <xref ref-type="fig" rid="F1">2</xref>). However, only the examination of more specimens of <italic><tp:taxon-name><tp:taxon-name-part taxon-name-part-type="genus" reg="Volesus">V.</tp:taxon-name-part><tp:taxon-name-part taxon-name-part-type="species" reg="nigripennis">nigripennis</tp:taxon-name-part></tp:taxon-name></italic> will make it possible to ascertain whether there is sexual dimorphism.</p><p>Smooth areas on the fore lobe of pronotum were recorded here in <italic><tp:taxon-name><tp:taxon-name-part taxon-name-part-type="genus" reg="Volesus">V.</tp:taxon-name-part><tp:taxon-name-part taxon-name-part-type="species" reg="nigripennis">nigripennis</tp:taxon-name-part></tp:taxon-name></italic> (Figs <xref ref-type="fig" rid="F2">6</xref>, <xref ref-type="fig" rid="F4">15–17</xref>) but it was not possible to distinguish a paired sensory organ similar to that described in <italic><tp:taxon-name><tp:taxon-name-part taxon-name-part-type="genus" reg="Sphaeridops">Sphaeridops</tp:taxon-name-part><tp:taxon-name-part taxon-name-part-type="species" reg="eulus">eulus</tp:taxon-name-part></tp:taxon-name></italic> by <xref ref-type="bibr" rid="B22">Maldonado and Santiago-Blay (1992</xref>: figs 13, 14). These authors emphasized that the nature of the sensory organ of these areas could be seen in their SEM images. However, judging by the SEM images obtained in the present study (Figs <xref ref-type="fig" rid="F4">15</xref>, <xref ref-type="fig" rid="F4">17</xref>), it is possible that the supposed sensory organ, also mentioned as present in both species of <italic><tp:taxon-name><tp:taxon-name-part taxon-name-part-type="genus" reg="Veseris">Veseris</tp:taxon-name-part></tp:taxon-name></italic> (<xref ref-type="bibr" rid="B14">Gil-Santana et al. 1999</xref>, <xref ref-type="bibr" rid="B13">Gil-Santana and Alencar 2001</xref>) may be in fact a portion of these smooth areas. Only future studies, preferably employing histological techniques will allow the evaluation of the existence and/or possible sensory functions of such portions in these species.</p><p>Although <xref ref-type="bibr" rid="B2">Champion (1899)</xref> had described that the labium would have the second and third visible labial segments equal in length, our studies, including the SEM images, made it clear that the labium is formed by only two visible segments, with the first visible segment short and enlarged and the other long, thin and straight (Figs <xref ref-type="fig" rid="F3">11</xref>, <xref ref-type="fig" rid="F3">12</xref>). It is opportune to mention that, according to our request, Dr Dimitri Forero kindly reexamined the female recorded by him from Colombia, sent us photos and confirmed these same features on the labial segments. Similarly, Dr Silvia A. Justi, when examining the female specimen from Panama, also verified that it had only two visible labial segments, with the same characteristics.</p><p>Some of the portions of the male genitalia of <italic><tp:taxon-name><tp:taxon-name-part taxon-name-part-type="genus" reg="Volesus">V.</tp:taxon-name-part><tp:taxon-name-part taxon-name-part-type="species" reg="nigripennis">nigripennis</tp:taxon-name-part></tp:taxon-name></italic>, such as the parameres and articulatory apparatus, including a basal plate bridge bent ventrally (Figs <xref ref-type="fig" rid="F9">40</xref>, <xref ref-type="fig" rid="F10">45</xref>, <xref ref-type="fig" rid="F10">46</xref>, <xref ref-type="fig" rid="F11">50</xref>) seem similar to those recorded for species of <italic><tp:taxon-name><tp:taxon-name-part taxon-name-part-type="genus" reg="Veseris">Veseris</tp:taxon-name-part></tp:taxon-name></italic> (<xref ref-type="bibr" rid="B14">Gil-Santana et al. 1999</xref>, <xref ref-type="bibr" rid="B13">Gil-Santana and Alencar 2001</xref>).</p><p><xref ref-type="bibr" rid="B35">Weirauch (2008)</xref> recorded the presence of the basal plate bridge (=ponticulus basilaris) bent ventrad and a pair of membranous lobes on endosoma, lateral to the dorsal phallothecal sclerite in <italic><tp:taxon-name><tp:taxon-name-part taxon-name-part-type="genus" reg="Sphaeridops">Sphaeridops</tp:taxon-name-part><tp:taxon-name-part taxon-name-part-type="species" reg="amoenus">amoenus</tp:taxon-name-part></tp:taxon-name></italic> and <italic><tp:taxon-name><tp:taxon-name-part taxon-name-part-type="genus" reg="Salyavata">Salyavata</tp:taxon-name-part><tp:taxon-name-part taxon-name-part-type="species" reg="nigrofasciata">nigrofasciata</tp:taxon-name-part></tp:taxon-name></italic> Costa Lima, 1935 (<tp:taxon-name><tp:taxon-name-part taxon-name-part-type="subfamily">Salyavatinae</tp:taxon-name-part></tp:taxon-name>). Judging by her drawings, these lobes are smaller in <italic><tp:taxon-name><tp:taxon-name-part taxon-name-part-type="genus" reg="Sphaeridops">S.</tp:taxon-name-part><tp:taxon-name-part taxon-name-part-type="species" reg="amoenus">amoenus</tp:taxon-name-part></tp:taxon-name></italic> and somewhat larger but shorter in <italic><tp:taxon-name><tp:taxon-name-part taxon-name-part-type="genus" reg="Salyavata">S.</tp:taxon-name-part><tp:taxon-name-part taxon-name-part-type="species" reg="nigrofasciata">nigrofasciata</tp:taxon-name-part></tp:taxon-name></italic>, respectively, than those recorded here in <italic><tp:taxon-name><tp:taxon-name-part taxon-name-part-type="genus" reg="Volesus">V.</tp:taxon-name-part><tp:taxon-name-part taxon-name-part-type="species" reg="nigripennis">nigripennis</tp:taxon-name-part></tp:taxon-name></italic> (Figs <xref ref-type="fig" rid="F11">50–52</xref>). It is noteworthy that <xref ref-type="bibr" rid="B35">Weirauch (2008)</xref> considered both <!--PageBreak --><!--PageBreak --><!--PageBreak -->characteristics (a basal bridge bent ventrad and the pair or membranous lobes on the endosoma) as synamoporphies of the clade <tp:taxon-name><tp:taxon-name-part taxon-name-part-type="subfamily">Salyavatinae</tp:taxon-name-part></tp:taxon-name> + <tp:taxon-name><tp:taxon-name-part taxon-name-part-type="subfamily">Sphaeridopinae</tp:taxon-name-part></tp:taxon-name> obtained in her cladistic analysis.</p><p>On the other hand, because all other structures, such as those of phallus and endosoma, were not adequately recorded by the above-mentioned authors, nor by others who included just partial or incomplete descriptions of the male genitalia of species of <italic><tp:taxon-name><tp:taxon-name-part taxon-name-part-type="genus" reg="Sphaeridops">Sphaeridops</tp:taxon-name-part></tp:taxon-name></italic> (e.g. <xref ref-type="bibr" rid="B22">Maldonado and Santiago-Blay 1992</xref>, <xref ref-type="bibr" rid="B15">Gil-Santana et al. 2000</xref>), only future comprehensive studies of these structures among <tp:taxon-name><tp:taxon-name-part taxon-name-part-type="subfamily">Sphaeridopinae</tp:taxon-name-part></tp:taxon-name> will allow useful comparisons with the results obtained here.</p></tp:treatment-sec><ref-list><ref id="B3"><mixed-citation xmlns:xlink="http://www.w3.org/1999/xlink" xlink:type="simple"><person-group><name name-style="western"><surname>Costa Lima</surname><given-names>A</given-names></name></person-group> (<year>1940</year>) <source>Insetos do Brasil. 2 ° Tomo. Capítulo XXII. Hemípteros.</source><publisher-name>Rio de Janeiro</publisher-name>, <publisher-loc>Escola Nacional de Agronomia</publisher-loc>, <size units="page">351 pp</size>.</mixed-citation></ref><ref id="B37"><mixed-citation xmlns:xlink="http://www.w3.org/1999/xlink" xlink:type="simple"><person-group><name name-style="western"><surname>Wygodzinsky</surname><given-names>P</given-names></name></person-group> (<year>1949</year>) <article-title>Elenco sistematico de los reduviiformes americanos.</article-title><source>Instituto de Medicina Regional de la Universidad Nacional de Tucumán, Monografia</source><volume>1</volume>: <fpage>1</fpage>–<lpage>102</lpage>.</mixed-citation></ref><ref id="B21"><mixed-citation xmlns:xlink="http://www.w3.org/1999/xlink" xlink:type="simple"><person-group><name name-style="western"><surname>Maldonado</surname><given-names>CJ</given-names></name></person-group> (<year>1990</year>) <source>Systematic Catalogue of the <tp:taxon-name><tp:taxon-name-part taxon-name-part-type="family">Reduviidae</tp:taxon-name-part></tp:taxon-name> of the World. Caribbean Journal of Science, Special publication No.</source><publisher-name>1</publisher-name>, <publisher-loc>University of Puerto Rico, Mayagüez</publisher-loc>, <size units="page">694 pp</size>.</mixed-citation></ref><ref id="B14"><mixed-citation xmlns:xlink="http://www.w3.org/1999/xlink" xlink:type="simple"><person-group><name name-style="western"><surname>Gil-Santana</surname><given-names>HR</given-names></name><name name-style="western"><surname>Zeraik</surname><given-names>SO</given-names></name><name name-style="western"><surname>Costa</surname><given-names>LAA</given-names></name></person-group> (<year>1999</year>) <article-title>Redescrição do macho de <italic><tp:taxon-name><tp:taxon-name-part taxon-name-part-type="genus">Veseris</tp:taxon-name-part><tp:taxon-name-part taxon-name-part-type="species">rugosicollis</tp:taxon-name-part></tp:taxon-name></italic> (Stål, 1858) (<tp:taxon-name><tp:taxon-name-part taxon-name-part-type="order">Hemiptera</tp:taxon-name-part></tp:taxon-name>, <tp:taxon-name><tp:taxon-name-part taxon-name-part-type="family">Reduviidae</tp:taxon-name-part></tp:taxon-name>, <tp:taxon-name><tp:taxon-name-part taxon-name-part-type="subfamily">Sphaeridopinae</tp:taxon-name-part></tp:taxon-name>).</article-title><source>Boletim do Museu Nacional, Nova Série, Zoologia</source><volume>408</volume>: <fpage>1</fpage>–<lpage>8</lpage>.</mixed-citation></ref><ref id="B6"><mixed-citation xmlns:xlink="http://www.w3.org/1999/xlink" xlink:type="simple"><person-group><name name-style="western"><surname>Forero</surname><given-names>D</given-names></name></person-group> (<year>2004</year>) <article-title>Capítulo 5. Diagnosis de los gêneros neotropicales de la família <tp:taxon-name><tp:taxon-name-part taxon-name-part-type="family">Reduviidae</tp:taxon-name-part></tp:taxon-name> (<tp:taxon-name><tp:taxon-name-part taxon-name-part-type="order">Hemiptera</tp:taxon-name-part></tp:taxon-name>: <tp:taxon-name><tp:taxon-name-part taxon-name-part-type="suborder">Heteroptera</tp:taxon-name-part></tp:taxon-name>), y su distribución em Colombia (excepto <tp:taxon-name><tp:taxon-name-part taxon-name-part-type="subfamily">Harpactorinae</tp:taxon-name-part></tp:taxon-name>).</article-title> In: <person-group><name name-style="western"><surname>Fernández</surname><given-names>F</given-names></name><name name-style="western"><surname>Andrade</surname><given-names>G</given-names></name><name name-style="western"><surname>Amat</surname><given-names>G</given-names></name></person-group> (<role>Eds</role>) <issue-title>Insectos de Colombia Vol.</issue-title><source>3. Universidad Nacional de Colombia, Bogotá DC</source>, <fpage>128</fpage>–<lpage>275</lpage>.</mixed-citation></ref><ref id="B7"><mixed-citation xmlns:xlink="http://www.w3.org/1999/xlink" xlink:type="simple"><person-group><name name-style="western"><surname>Forero</surname><given-names>D</given-names></name></person-group> (<year>2006</year>) <article-title>New records of <tp:taxon-name><tp:taxon-name-part taxon-name-part-type="family">Reduviidae</tp:taxon-name-part></tp:taxon-name> (<tp:taxon-name><tp:taxon-name-part taxon-name-part-type="order">Hemiptera</tp:taxon-name-part></tp:taxon-name>: <tp:taxon-name><tp:taxon-name-part taxon-name-part-type="suborder">Heteroptera</tp:taxon-name-part></tp:taxon-name>) from Colombia and other Neotropical countries.</article-title><source>Zootaxa</source><volume>1107</volume>: <fpage>1</fpage>–<lpage>47</lpage>. <ext-link xlink:type="simple" ext-link-type="doi" xlink:href="10.11646/zootaxa.1107.1.1">https://doi.org/10.11646/zootaxa.1107.1.1</ext-link></mixed-citation></ref><ref id="B16"><mixed-citation xmlns:xlink="http://www.w3.org/1999/xlink" xlink:type="simple"><person-group><name name-style="western"><surname>Gil-Santana</surname><given-names>HR</given-names></name><name name-style="western"><surname>Forero</surname><given-names>D</given-names></name><name name-style="western"><surname>Weirauch</surname><given-names>C</given-names></name></person-group> (<year>2015</year>) <article-title>Assassin bugs (<tp:taxon-name><tp:taxon-name-part taxon-name-part-type="family">Reduviidae</tp:taxon-name-part></tp:taxon-name> excluding <tp:taxon-name><tp:taxon-name-part taxon-name-part-type="subfamily">Triatominae</tp:taxon-name-part></tp:taxon-name>).</article-title> In: <person-group><name name-style="western"><surname>Panizzi</surname><given-names>AR</given-names></name><name name-style="western"><surname>Grazia</surname><given-names>J</given-names></name></person-group> (<role>Eds</role>) <issue-title>True bugs (Heteroptera) of the Neotropics, Entomology in Focus 2.</issue-title><source>Springer Science+Business Media, Dordrecht</source>, <fpage>307</fpage>–<lpage>351</lpage>. <ext-link xlink:type="simple" ext-link-type="doi" xlink:href="10.1007/978-94-017-9861-7_12">https://doi.org/10.1007/978-94-017-9861-7_12</ext-link></mixed-citation></ref><ref id="B2"><mixed-citation xmlns:xlink="http://www.w3.org/1999/xlink" xlink:type="simple"><person-group><name name-style="western"><surname>Champion</surname><given-names>GC</given-names></name></person-group> (<year>1899</year>) <article-title><tp:taxon-name><tp:taxon-name-part taxon-name-part-type="class">Insecta</tp:taxon-name-part></tp:taxon-name><tp:taxon-name><tp:taxon-name-part taxon-name-part-type="order">Rhynchota</tp:taxon-name-part></tp:taxon-name>. <tp:taxon-name><tp:taxon-name-part taxon-name-part-type="order">Hemiptera</tp:taxon-name-part></tp:taxon-name>-<tp:taxon-name><tp:taxon-name-part taxon-name-part-type="suborder">Heteroptera</tp:taxon-name-part></tp:taxon-name>, Vol II.</article-title> In: <person-group><name name-style="western"><surname>Godman</surname><given-names>FD</given-names></name><name name-style="western"><surname>Salvin</surname><given-names>O</given-names></name></person-group> (<role>Eds</role>) <issue-title>Biologia Centrali Americana.</issue-title><source>Taylor and Francis, London</source>, <fpage>193</fpage>–<lpage>304</lpage>.</mixed-citation></ref><ref id="B9"><mixed-citation xmlns:xlink="http://www.w3.org/1999/xlink" xlink:type="simple"><person-group><name name-style="western"><surname>Froeschner</surname><given-names>RC</given-names></name></person-group> (<year>1981</year>) <article-title><tp:taxon-name><tp:taxon-name-part taxon-name-part-type="suborder">Heteroptera</tp:taxon-name-part></tp:taxon-name> or true bugs of Ecuador: a partial catalog.</article-title><source>Smithsonian Contributions to Zoology</source><volume>322</volume>: <fpage>1</fpage>–<lpage>147</lpage>. <ext-link xlink:type="simple" ext-link-type="doi" xlink:href="10.5479/si.00810282.322">https://doi.org/10.5479/si.00810282.322</ext-link></mixed-citation></ref><ref id="B10"><mixed-citation xmlns:xlink="http://www.w3.org/1999/xlink" xlink:type="simple"><person-group><name name-style="western"><surname>Froeschner</surname><given-names>RC</given-names></name></person-group> (<year>1999</year>) <article-title>True bugs (<tp:taxon-name><tp:taxon-name-part taxon-name-part-type="suborder">Heteroptera</tp:taxon-name-part></tp:taxon-name>) of Panama: a synoptic catalogue as a contribution to the study of Panamanian biodiversity.</article-title><source>Memoirs of the American Entomological Institute,</source><volume>61</volume>: <fpage>1</fpage>–<lpage>393</lpage>.</mixed-citation></ref><ref id="B22"><mixed-citation xmlns:xlink="http://www.w3.org/1999/xlink" xlink:type="simple"><person-group><name name-style="western"><surname>Maldonado</surname><given-names>CJ</given-names></name><name name-style="western"><surname>Santiago-Blay</surname><given-names>JA</given-names></name></person-group> (<year>1992</year>) <article-title>A new species of the Neotropical genus <italic><tp:taxon-name><tp:taxon-name-part taxon-name-part-type="genus">Sphaeridops</tp:taxon-name-part></tp:taxon-name></italic> Amyot &amp; Serville, 1843 (<tp:taxon-name><tp:taxon-name-part taxon-name-part-type="subfamily">Sphaeridopinae</tp:taxon-name-part></tp:taxon-name>: <tp:taxon-name><tp:taxon-name-part taxon-name-part-type="family">Reduviidae</tp:taxon-name-part></tp:taxon-name>).</article-title><source>Proceedings of the Entomological Society of Washington</source><volume>94</volume>: <fpage>508</fpage>–<lpage>511</lpage>.</mixed-citation></ref><ref id="B13"><mixed-citation xmlns:xlink="http://www.w3.org/1999/xlink" xlink:type="simple"><person-group><name name-style="western"><surname>Gil-Santana</surname><given-names>HR</given-names></name><name name-style="western"><surname>Alencar</surname><given-names>J</given-names></name></person-group> (<year>2001</year>) <article-title>Sobre o gênero <italic><tp:taxon-name><tp:taxon-name-part taxon-name-part-type="genus">Veseris</tp:taxon-name-part></tp:taxon-name></italic> Stål, 1865, com <italic><tp:taxon-name><tp:taxon-name-part taxon-name-part-type="genus">Eurylochus</tp:taxon-name-part></tp:taxon-name></italic> Torre Bueno, 1914, como sinônimo novo e chaves para identificação (<tp:taxon-name><tp:taxon-name-part taxon-name-part-type="order">Hemiptera</tp:taxon-name-part></tp:taxon-name>, <tp:taxon-name><tp:taxon-name-part taxon-name-part-type="family">Reduviidae</tp:taxon-name-part></tp:taxon-name>, <tp:taxon-name><tp:taxon-name-part taxon-name-part-type="subfamily">Sphaeridopinae</tp:taxon-name-part></tp:taxon-name>).</article-title><source>Entomología y Vectores</source><volume>8</volume>: <fpage>95</fpage>–<lpage>104</lpage>.</mixed-citation></ref><ref id="B35"><mixed-citation xmlns:xlink="http://www.w3.org/1999/xlink" xlink:type="simple"><person-group><name name-style="western"><surname>Weirauch</surname><given-names>C</given-names></name></person-group> (<year>2008</year>) <article-title>Cladistic analysis of <tp:taxon-name><tp:taxon-name-part taxon-name-part-type="family">Reduviidae</tp:taxon-name-part></tp:taxon-name> (<tp:taxon-name><tp:taxon-name-part taxon-name-part-type="suborder">Heteroptera</tp:taxon-name-part></tp:taxon-name>: <tp:taxon-name><tp:taxon-name-part taxon-name-part-type="infraorder">Cimicomorpha</tp:taxon-name-part></tp:taxon-name>) based on morphological characters.</article-title><source>Systematic Entomology</source><volume>33</volume>: <fpage>229</fpage>–<lpage>274</lpage>. <ext-link xlink:type="simple" ext-link-type="doi" xlink:href="10.1111/j.1365-3113.2007.00417.x">https://doi.org/10.1111/j.1365-3113.2007.00417.x</ext-link></mixed-citation></ref><ref id="B15"><mixed-citation xmlns:xlink="http://www.w3.org/1999/xlink" xlink:type="simple"><person-group><name name-style="western"><surname>Gil-Santana</surname><given-names>HR</given-names></name><name name-style="western"><surname>Costa</surname><given-names>LAA</given-names></name><name name-style="western"><surname>Zeraik</surname><given-names>SO</given-names></name></person-group> (<year>2000</year>) <article-title>Espécie nova de <italic><tp:taxon-name><tp:taxon-name-part taxon-name-part-type="genus">Sphaeridops</tp:taxon-name-part></tp:taxon-name></italic> Amyot &amp; Serville, 1843 (<tp:taxon-name><tp:taxon-name-part taxon-name-part-type="order">Hemiptera</tp:taxon-name-part></tp:taxon-name>, <tp:taxon-name><tp:taxon-name-part taxon-name-part-type="family">Reduviidae</tp:taxon-name-part></tp:taxon-name>, <tp:taxon-name><tp:taxon-name-part taxon-name-part-type="subfamily">Sphaeridopinae</tp:taxon-name-part></tp:taxon-name>).</article-title><source>Boletim do Museu Nacional, Nova Série, Zoologia</source><volume>423</volume>: <fpage>1</fpage>–<lpage>6</lpage>.</mixed-citation></ref></ref-list></tp:taxon-treatment>
